# Supplementary material for: Differential Transcriptional Activation of Genes Encoding Soluble Methane Monooxygenase in a Facultative Versus an Obligate Methanotroph
Source: Microorganisms. 2018 Mar 6;6(1):20. doi: 10.3390/microorganisms6010020 (PMC5874634; doi:10.3390/microorganisms6010020)
Supplement: Supplementary File 1 [file microorganisms-06-00020-s001.zip]

Archive with 7 entries (7 files):
- Figures supplementary for Microorganisms ASmirnova PDunfield/Figure S1.PDF
- Figures supplementary for Microorganisms ASmirnova PDunfield/Figure S1.TIF
- Figures supplementary for Microorganisms ASmirnova PDunfield/Figure S2.JPG
- Figures supplementary for Microorganisms ASmirnova PDunfield/Figure S3.pdf
- Figures supplementary for Microorganisms ASmirnova PDunfield/Figure S3.tif
- Figures supplementary for Microorganisms ASmirnova PDunfield/Figure S4.pdf
- Figures supplementary for Microorganisms ASmirnova PDunfield/Figure S4.tif
